# Supplementary material for: Study of diagnostic accuracy of Helmintex, Kato-Katz, and POC-CCA methods for diagnosing intestinal schistosomiasis in Candeal, a low intensity transmission area in northeastern Brazil
Source: PLoS Negl Trop Dis. 2018 Mar 8;12(3):e0006274. doi: 10.1371/journal.pntd.0006274 (PMC5843168; doi:10.1371/journal.pntd.0006274)
Supplement: S1 Table — All samples that had feces, urine and serum collected for the study and results from Kato-Katz, Helmintex and POC-CCA. (XLSX) [file pntd.0006274.s002.xlsx]

## Sheet: Plan1
Sample	gender	age	KKslide1	KKslide2	KK result	KK EPG	POC-CCA	CCA intens	HTX	HTX eggs	HTX EPG
1	F	47	0	0	Negativo	0	Traço	2	Positivo	3	0.1
3	M	73	0	0	Negativo	0	Positivo	1	Positivo	2	0.0666667
4	F	39	0	0	Negativo	0	Positivo	1	Positivo	4	0.133333
6	M	13	0	0	Negativo	0	Traço	0.5	Positivo	8	0.266667
7	M	7	0	0	Negativo	0	Traço	0.5	Positivo	3	0.1
8	F	4	0	0	Negativo	0	Positivo	0.5	Positivo	1	0.0333333
10	M	48	0	0	Negativo	0	Negativo	0	Negativo	0	0
11	M	45	0	0	Negativo	0	Positivo	1	Positivo	2	0.0666667
12	M	84	0	0	Negativo	0	Negativo	0	Negativo	0	0
13	F	68	0	0	Negativo	0	Traço	0.5	Negativo	0	0
14	M	44	0	0	Negativo	0	Positivo	1	Positivo	3	0.1
15	F	28	0	0	Negativo	0	Positivo	1	Negativo	0	0
16	F	2	3	6	Positivo	108	Positivo	2	Positivo	98	3.26667
17	M	11	0	0	Negativo	0	Negativo	0	Negativo	0	0
18	M	32	0	0	Negativo	0	Traço	0	Negativo	0	0
19	M	74	0	0	Negativo	0	Traço	0.5	Positivo	1	0.0333333
20	F	63	0	0	Negativo	0	Negativo	0	Negativo	0	0
21	F	17	0	0	Negativo	0	Traço	0.5	Positivo	19	0.633333
22	M	40	1	4	Positivo	60	Positivo	1	Positivo	62	2.06667
23	F	20	0	0	Negativo	0	Positivo	1	Negativo	0	0
24	M	43	0	0	Negativo	0	Positivo	1	Negativo	0	0
25	F	38	0	0	Negativo	0	Negativo	0	Negativo	0	0
26	F	4	0	0	Negativo	0	Traço	0.5	Negativo	0	0
28	M	18	0	0	Negativo	0	Traço	1	Negativo	0	0
29	F	34	0	0	Negativo	0	Traço	0.5	Negativo	0	0
32	M	40	0	0	Negativo	0	Traço	1	Negativo	0	0
33	F	27	0	0	Negativo	0	Positivo	1	Negativo	0	0
35	F	6	1	0	Positivo	12	Positivo	2	Positivo	37	1.23333
36	M	4	0	0	Negativo	0	Positivo	2	Positivo	2	0.0666667
40	M	53	0	0	Negativo	0	Traço	2	Negativo	0	0
41	F	50	0	0	Negativo	0	Positivo	0.5	Negativo	0	0
43	F	83	0	0	Negativo	0	Negativo	0	Negativo	0	0
44	F	15	0	0	Negativo	0	Traço	0	Negativo	0	0
46	M	19	0	0	Negativo	0	Traço	1	Positivo	1	0.0333333
47	F	39	0	0	Negativo	0	Traço	1	Negativo	0	0
48	M	40	0	0	Negativo	0	Traço	0	Negativo	0	0
49	F	42	0	0	Negativo	0	Positivo	1	Positivo	51	1.7
50	M	23	2	0	Positivo	24	Negativo	0	Positivo	6	0.2
51	M	61	0	0	Negativo	0	Traço	0	Negativo	0	0
52	F	28	0	0	Negativo	0	Traço	0	Negativo	0	0
53	F	25	0	0	Negativo	0	Traço	0	Positivo	4	0.133333
56	M	9	0	0	Negativo	0	Positivo	0.5	Negativo	0	0
59	F	36	0	0	Negativo	0	Traço	0	Negativo	0	0
60	F	38	0	0	Negativo	0	Negativo	0	Negativo	0	0
61	M	68	0	0	Negativo	0	Negativo	0	Negativo	0	0
62	F	65	0	0	Negativo	0	Negativo	0	Negativo	0	0
63	F	12	0	0	Negativo	0	Negativo	0	Negativo	0	0
64	F	43	0	0	Negativo	0	Negativo	0.5	Negativo	0	0
67	M	33	0	0	Negativo	0	Positivo	1	Positivo	1	0.0333333
69	F	7	0	0	Negativo	0	Traço	0.5	Negativo	0	0
70	F	52	0	0	Negativo	0	Traço	1	Negativo	0	0
71	M	31	0	0	Negativo	0	Negativo	0	Negativo	0	0
72	M	25	2	0	Positivo	24	Traço	0	Positivo	10	0.333333
75	F	60	0	0	Negativo	0	Traço	0.5	Positivo	4	0.133333
76	F	45	0	0	Negativo	0	Negativo	0	Negativo	0	0
77	F	22	1	6	Positivo	84	Positivo	0.5	Positivo	565	18.8333
78	M	8	0	0	Negativo	0	Positivo	1	Negativo	0	0
80	F	34	0	0	Negativo	0	Positivo	1	Positivo	36	1.2
81	F	16	0	0	Negativo	0	Negativo	0	Negativo	0	0
83	F	60	0	0	Negativo	0	Positivo	1	Negativo	0	0
85	F	25	0	0	Negativo	0	Negativo	0	Negativo	0	0
86	F	25	0	0	Negativo	0	Positivo	2	Negativo	0	0
87	F	8	0	0	Negativo	0	Negativo	0	Negativo	0	0
88	F	34	0	0	Negativo	0	Traço	0.5	Negativo	0	0
89	M	32	0	0	Negativo	0	Traço	0	Negativo	0	0
90	M	17	0	0	Negativo	0	Positivo	0.5	Positivo	18	0.6
91	M	14	0	0	Negativo	0	Positivo	0.5	Positivo	2	0.0666667
92	M	5	0	0	Negativo	0	Traço	0	Negativo	0	0
93	M	3	0	0	Negativo	0	Negativo	0	Negativo	0	0
94	M	43	0	0	Negativo	0	Negativo	0	Positivo	4	0.133333
97	M	11	0	0	Negativo	0	Traço	1	Negativo	0	0
98	F	13	0	0	Negativo	0	Negativo	0	Negativo	0	0
99	M	8	0	0	Negativo	0	Traço	0.5	Positivo	23	0.766667
100	M	29	0	0	Negativo	0	Traço	0.5	Negativo	0	0
101	M	13	0	0	Negativo	0	Positivo	1	Negativo	0	0
104	F	28	0	0	Negativo	0	Negativo	0	Positivo	16	0.533333
106	M	47	0	0	Negativo	0	Negativo	0	Positivo	1	0.0333333
107	M	22	0	0	Negativo	0	Negativo	0	Negativo	0	0
110	F	15	0	0	Negativo	0	Traço	0.5	Negativo	0	0
112	F	18	0	0	Negativo	0	Traço	0	Negativo	0	0
114	F	49	0	0	Negativo	0	Negativo	0	Negativo	0	0
115	M	48	0	0	Negativo	0	Positivo	1	Negativo	0	0
116	M	27	0	0	Negativo	0	Positivo	1	Positivo	3	0.1
117	F	74	0	0	Negativo	0	Negativo	0	Positivo	2	0.0666667
118	M	28	0	0	Negativo	0	Negativo	0	Negativo	0	0
119	F	45	0	0	Negativo	0	Traço	0	Negativo	0	0
120	M	71	2	0	Positivo	24	Negativo	0	Positivo	1	0.0333333
122	M	29	0	0	Negativo	0	Negativo	0	Negativo	0	0
124	M	33	0	0	Negativo	0	Negativo	0	Positivo	1	0.0333333
125	M	8	0	0	Negativo	0	Negativo	0	Negativo	0	0
126	M	4	0	0	Negativo	0	Traço	0.5	Negativo	0	0
127	F	37	0	0	Negativo	0	Traço	0.5	Negativo	0	0
128	M	36	0	0	Negativo	0	Positivo	1	Negativo	0	0
129	F	32	0	0	Negativo	0	Negativo	0	Positivo	5	0.166667
131	F	11	0	0	Negativo	0	Negativo	0	Negativo	0	0
133	F	24	0	0	Negativo	0	Positivo	0.5	Negativo	0	0
134	M	28	0	0	Negativo	0	Negativo	0	Negativo	0	0
135	F	3	0	0	Negativo	0	Positivo	2	Negativo	0	0
136	F	60	0	0	Negativo	0	Positivo	0.5	Positivo	5	0.166667
137	F	29	0	0	Negativo	0	Positivo	0.5	Negativo	0	0
138	M	10	0	0	Negativo	0	Negativo	0	Negativo	0	0
139	M	32	0	0	Negativo	0	Positivo	2	Negativo	0	0
140	F	2	0	0	Negativo	0	Traço	0.5	Positivo	5	0.166667
141	F	40	0	0	Negativo	0	Negativo	0	Negativo	0	0
143	M	79	0	0	Negativo	0	Negativo	0	Negativo	0	0
144	F	73	0	0	Negativo	0	Traço	0.5	Negativo	0	0
145	M	26	0	0	Negativo	0	Traço	0.5	Negativo	0	0
146	M	19	0	0	Negativo	0	Traço	0.5	Negativo	0	0
147	F	22	0	0	Negativo	0	Positivo	1	Negativo	0	0
150	F	23	0	0	Negativo	0	Positivo	1	Negativo	0	0
151	M	26	0	0	Negativo	0	Traço	0	Negativo	0	0
153	F	27	0	0	Negativo	0	Positivo	0.5	Positivo	2	0.0666667
154	F	46	0	0	Negativo	0	Traço	0.5	Negativo	0	0
155	M	19	9	5	Positivo	168	Positivo	2	Positivo	1065	35.5
156	F	13	0	0	Negativo	0	Positivo	2	Positivo	226	7.53333
157	M	10	0	0	Negativo	0	Traço	0.5	Positivo	90	3
158	M	7	0	0	Negativo	0	Positivo	1	Negativo	0	0
159	M	90	0	0	Negativo	0	Positivo	1	Negativo	0	0
161	F	32	1	0	Positivo	12	Negativo	2	Negativo	0	0
163	M	12	7	5	Positivo	144	Positivo	1	Positivo	81	2.7
164	M	7	3	0	Positivo	36	Traço	0.5	Positivo	62	2.06667
166	M	12	0	1	Positivo	12	Positivo	1	Positivo	59	1.96667
167	M	9	0	0	Negativo	0	Positivo	1	Positivo	19	0.633333
168	M	3	0	0	Negativo	0	Positivo	1	Negativo	0	0
169	M	28	0	0	Negativo	0	Negativo	0	Negativo	0	0
170	M	32	0	0	Negativo	0	Traço	0.5	Negativo	0	0
171	F	60	0	0	Negativo	0	Positivo	1	Negativo	0	0
172	F	18	0	0	Negativo	0	Positivo	1	Positivo	43	1.43333
173	F	24	1	1	Positivo	24	Positivo	3	Positivo	113	3.76667
174	F	67	0	0	Negativo	0	Traço	0.5	Positivo	7	0.233333
176	M	29	0	0	Negativo	0	Negativo	0	Positivo	1	0.0333333
177	M	33	0	0	Negativo	0	Positivo	1	Positivo	55	1.83333
178	M	4	0	0	Negativo	0	Traço	0.5	Negativo	0	0
179	F	22	0	1	Positivo	12	Positivo	1	Positivo	2	0.0666667
180	F	23	0	0	Negativo	0	Negativo	0	Negativo	0	0
181	F	26	0	0	Negativo	0	Negativo	0	Negativo	0	0
182	M	32	0	0	Negativo	0	Traço	0.5	Negativo	0	0
183	M	3	0	0	Negativo	0	Positivo	1	Negativo	0	0
184	M	67	0	0	Negativo	0	Traço	0.5	Negativo	0	0
185	M	37	0	0	Negativo	0	Positivo	2	Positivo	9	0.3
186	F	45	0	0	Negativo	0	Positivo	1	Positivo	4	0.133333
189	M	8	0	0	Negativo	0	Traço	0.5	Negativo	0	0
190	M	8	0	0	Negativo	0	Traço	0.5	Positivo	6	0.2
191	F	47	0	0	Negativo	0	Negativo	0	Negativo	0	0
192	M	49	1	0	Positivo	12	Negativo	0	Positivo	5	0.166667
193	M	19	0	0	Negativo	0	Negativo	0	Positivo	3	0.1
194	F	32	0	0	Negativo	0	Negativo	0	Negativo	0	0
195	M	7	0	0	Negativo	0	Positivo	1	Negativo	0	0
196	F	12	0	0	Negativo	0	Positivo	1	Positivo	221	7.36667
197	M	13	0	0	Negativo	0	Positivo	2	Positivo	268	8.93333
198	F	14	0	0	Negativo	0	Positivo	1	Negativo	0	0
199	F	33	0	0	Negativo	0	Traço	0.5	Negativo	0	0
201	M	35	0	0	Negativo	0	Negativo	0	Negativo	0	0
202	M	1	0	0	Negativo	0	Positivo	1	Negativo	0	0
207	F	2	0	0	Negativo	0	Positivo	1	Negativo	0	0
208	F	25	0	0	Negativo	0	Positivo	1	Negativo	0	0
209	M	6	0	0	Negativo	0	Positivo	1	Negativo	0	0
213	F	34	0	0	Negativo	0	Traço	0.5	Negativo	0	0
216	M	37	0	0	Negativo	0	Negativo	0	Negativo	0	0
217	F	19	0	0	Negativo	0	Traço	0.5	Negativo	0	0
218	M	22	1	0	Positivo	12	Negativo	0	Positivo	1	0.0333333
224	M	42	0	0	Negativo	0	Negativo	0	Negativo	0	0
225	F	55	0	0	Negativo	0	Positivo	1	Negativo	0	0
226	M	62	0	0	Negativo	0	Negativo	0	Negativo	0	0
228	M	25	0	0	Negativo	0	Negativo	0	Negativo	0	0
229	F	25	0	0	Negativo	0	Positivo	1	Negativo	0	0
230	M	19	0	0	Negativo	0	Traço	0.5	Positivo	19	0.633333
231	F	16	0	0	Negativo	0	Traço	0.5	Positivo	4	0.133333
232	F	38	0	0	Negativo	0	Negativo	0	Negativo	0	0
234	F	10	0	0	Negativo	0	Positivo	1	Positivo	1	0.0333333
235	M	43	11	16	Positivo	324	Positivo	1	Positivo	135	4.5
236	F	5	0	0	Negativo	0	Negativo	0	Negativo	0	0
238	M	90	4	0	Positivo	48	Negativo	0	Positivo	37	1.23333
239	F	40	0	0	Negativo	0	Negativo	0	Negativo	0	0
240	F	20	0	0	Negativo	0	Positivo	2	Positivo	88	2.93333
241	M	13	1	1	Positivo	24	Positivo	3	Positivo	69	2.3
243	M	73	0	0	Negativo	0	Traço	0.5	Negativo	0	0
245	M	23	0	0	Negativo	0	Traço	0.5	Negativo	0	0
246	M	2	0	0	Negativo	0	Negativo	0	Positivo	3	0.1
247	F	45	0	0	Negativo	0	Traço	0.5	Negativo	0	0
248	F	18	0	0	Negativo	0	Negativo	0	Negativo	0	0
249	F	46	0	0	Negativo	0	Traço	0.5	Positivo	2	0.0666667
250	F	74	0	0	Negativo	0	Positivo	2	Negativo	0	0
251	M	24	0	0	Negativo	0	Traço	0.5	Negativo	0	0
252	F	20	0	0	Negativo	0	Positivo	1	Positivo	44	1.46667
254	F	24	0	0	Negativo	0	Positivo	1	Positivo	2	0.0666667
255	M	28	0	0	Negativo	0	Positivo	1	Negativo	0	0
256	M	4	0	0	Negativo	0	Positivo	1	Negativo	0	0
257	F	42	0	0	Negativo	0	Traço	0.5	Positivo	1	0.0333333
258	M	46	0	0	Negativo	0	Traço	0.5	Negativo	0	0
259	M	16	0	0	Negativo	0	Positivo	1	Positivo	11	0.366667
260	M	14	0	0	Negativo	0	Traço	0.5	Negativo	0	0
261	M	4	0	0	Negativo	0	Positivo	1	Negativo	0	0
263	M	21	0	0	Negativo	0	Negativo	0	Negativo	0	0
264	F	20	0	0	Negativo	0	Traço	0.5	Negativo	0	0
265	F	28	0	0	Negativo	0	Traço	0.5	Negativo	0	0
266	F	8	0	0	Negativo	0	Negativo	0	Negativo	0	0
267	F	10	0	2	Positivo	24	Positivo	3	Positivo	13	0.433333
268	F	6	0	0	Negativo	0	Positivo	2	Positivo	3	0.1
269	M	12	0	0	Negativo	0	Positivo	1	Positivo	5	0.166667
270	M	35	0	0	Negativo	0	Negativo	0	Negativo	0	0
271	F	48	0	0	Negativo	0	Traço	0.5	Negativo	0	0
272	F	19	0	0	Negativo	0	Traço	0.5	Negativo	0	0
273	M	15	0	4	Positivo	48	Positivo	1	Positivo	109	3.63333
274	M	3	0	0	Negativo	0	Positivo	1	Negativo	0	0
275	F	63	0	0	Negativo	0	Negativo	0	Negativo	0	0
277	F	32	0	0	Negativo	0	Negativo	0	Negativo	0	0
278	M	36	0	0	Negativo	0	Positivo	1	Negativo	0	0
279	F	14	0	1	Positivo	12	Positivo	1	Positivo	10	0.333333
280	M	13	0	0	Negativo	0	Negativo	0	Negativo	0	0
281	M	16	0	1	Positivo	12	Positivo	2	Positivo	97	3.23333
282	F	12	0	0	Negativo	0	Positivo	1	Negativo	0	0
283	F	77	0	0	Negativo	0	Traço	0.5	Negativo	0	0
287	M	40	0	0	Negativo	0	Negativo	0	Negativo	0	0
288	F	37	0	0	Negativo	0	Negativo	0	Positivo	6	0.2
289	M	16	0	0	Negativo	0	Positivo	2	Positivo	1029	34.3
290	F	9	14	5	Positivo	228	Positivo	2	Positivo	196	6.53333
291	M	15	1	0	Positivo	12	Positivo	1	Positivo	172	5.73333
292	M	19	0	0	Negativo	0	Positivo	1	Positivo	2	0.0666667
293	M	18	0	0	Negativo	0	Positivo	1	Negativo	0	0
294	M	16	0	0	Negativo	0	Traço	0.5	Negativo	0	0
296	F	36	0	0	Negativo	0	Positivo	2	Positivo	4	0.133333
297	M	54	0	0	Negativo	0	Traço	0.5	Negativo	0	0
299	F	38	0	0	Negativo	0	Traço	0.5	Positivo	7	0.233333
300	F	7	0	0	Negativo	0	Positivo	2	Positivo	4	0.133333
301	M	9	1	0	Positivo	12	Positivo	1	Positivo	11	0.366667
302	F	34	0	1	Positivo	12	Traço	0.5	Positivo	24	0.8
304	M	13	0	0	Negativo	0	Traço	0.5	Negativo	0	0
305	F	75	0	0	Negativo	0	Negativo	0	Negativo	0	0
306	M	18	0	0	Negativo	0	Positivo	1	Negativo	0	0
307	M	56	0	0	Negativo	0	Traço	0.5	Negativo	0	0
308	F	51	0	0	Negativo	0	Traço	0.5	Negativo	0	0
309	M	22	0	0	Negativo	0	Positivo	1	Negativo	0	0
310	F	52	0	0	Negativo	0	Traço	0.5	Positivo	1	0.0333333
311	M	31	0	0	Negativo	0	Positivo	1	Positivo	11	0.366667
312	F	30	0	1	Positivo	12	Positivo	2	Positivo	36	1.2
313	F	10	0	0	Negativo	0	Negativo	0	Negativo	0	0
314	F	25	0	0	Negativo	0	Traço	0.5	Negativo	0	0
315	M	26	0	0	Negativo	0	Negativo	0	Negativo	0	0
316	M	1	0	0	Negativo	0	Traço	0.5	Negativo	0	0
317	F	18	0	0	Negativo	0	Negativo	0	Negativo	0	0
318	F	16	0	0	Negativo	0	Traço	0.5	Positivo	6	0.2
321	F	67	0	0	Negativo	0	Positivo	1	Negativo	0	0
323	F	4	0	0	Negativo	0	Traço	0.5	Negativo	0	0
324	M	7	0	0	Negativo	0	Negativo	0	Negativo	0	0
325	F	13	0	0	Negativo	0	Positivo	1	Positivo	2	0.0666667
327	F	36	0	0	Negativo	0	Traço	0.5	Negativo	0	0
330	M	54	0	1	Positivo	12	Traço	0.5	Positivo	12	0.4
331	F	51	0	0	Negativo	0	Negativo	0	Negativo	0	0
332	F	63	1	1	Positivo	24	Positivo	1	Positivo	25	0.833333
333	F	30	0	0	Negativo	0	Negativo	0	Negativo	0	0
336	M	20	5	24	Positivo	348	Traço	0.5	Positivo	145	4.83333
338	F	26	0	0	Negativo	0	Positivo	2	Positivo	12	0.4
339	M	27	0	0	Negativo	0	Positivo	2	Negativo	0	0
340	M	6	0	0	Negativo	0	Positivo	1	Positivo	4	0.133333
341	F	3	0	0	Negativo	0	Positivo	1	Negativo	0	0
345	F	52	2	3	Positivo	60	traço	0.5	Positivo	67	2.23333
350	F	14	10	32	Positivo	504	Positivo	2	Positivo	499	16.6333
351	M	11	0	1	Positivo	12	Positivo	3	Positivo	476	15.8667
352	M	6	0	0	Negativo	0	Positivo	2	Positivo	182	6.06667
353	F	6	0	0	Negativo	0	Traço	0.5	Negativo	0	0
355	M	32	0	0	Negativo	0	Traço	0.5	Negativo	0	0
356	F	35	0	0	Negativo	0	Positivo	1	Positivo	31	1.03333
357	F	32	0	0	Negativo	0	Traço	0.5	Positivo	2	0.0666667
358	M	39	0	0	Negativo	0	Negativo	0	Negativo	0	0
359	F	15	0	0	Negativo	0	Traço	0.5	Positivo	2	0.0666667
360	F	14	0	0	Negativo	0	Positivo	3	Positivo	7	0.233333
361	M	12	0	0	Negativo	0	Positivo	1	Positivo	14	0.466667
363	F	7	0	0	Negativo	0	Positivo	2	Positivo	360	12
364	M	5	0	0	Negativo	0	Positivo	2	Positivo	4	0.133333
1001	F	19	0	0	Negativo	0	Traço	0.5	Positivo	9	0.3
1003	M	2	0	0	Negativo	0	Negativo	0	Negativo	0	0
1004	M	20	26	12	Positivo	456	Positivo	2	Positivo	866	28.8667
1005	M	16	28	10	Positivo	456	Positivo	3	Positivo	158	5.26667
1007	M	60	0	0	Negativo	0	Traço	0.5	Negativo	0	0
1008	F	53	0	0	Negativo	0	Positivo	1	Positivo	3	0.1
1010	M	39	0	0	Negativo	0	Negativo	0	Negativo	0	0
1011	F	31	0	0	Negativo	0	traço	0.5	Positivo	2	0.0666667
1013	M	13	0	0	Negativo	0	Traço	0.5	Negativo	0	0
1014	F	11	1	1	Positivo	24	Traço	0.5	Positivo	5	0.166667
1015	F	8	0	0	Negativo	0	Positivo	1	Negativo	0	0
1016	F	4	0	0	Negativo	0	Negativo	0	Negativo	0	0
1017	F	37	0	0	Negativo	0	Positivo	1	Positivo	10	0.333333
1018	F	19	15	2	Positivo	204	Positivo	3	Positivo	34	1.13333
1021	M	81	14	4	Positivo	216	Positivo	2	Positivo	1192	39.7333
1022	F	27	0	0	Negativo	0	Negativo	0	Negativo	0	0
1023	M	33	0	0	Negativo	0	Traço	0.5	Positivo	1	0.0333333
1024	F	44	0	0	Negativo	0	Negativo	0	Negativo	0	0
1025	M	10	0	0	Negativo	0	Negativo	0	Positivo	2	0.0666667
1026	M	11	0	0	Negativo	0	Negativo	0	Positivo	2	0.0666667
1029	M	25	9	7	Positivo	192	Positivo	3	Positivo	1249	41.6333
1031	M	37	0	0	Negativo	0	Negativo	0	Negativo	0	0
1032	F	1	0	0	Negativo	0	Traço	0.5	Negativo	0	0
1033	M	22	0	0	Negativo	0	Traço	0.5	Negativo	0	0
1034	F	20	0	0	Negativo	0	Positivo	1	Positivo	14	0.466667
1040	F	29	0	0	Negativo	0	Traço	0.5	Negativo	0	0
1041	F	10	0	0	Negativo	0	Traço	0.5	Negativo	0	0
1042	M	6	0	0	Negativo	0	Positivo	2	Positivo	5	0.166667
1043	F	3	0	0	Negativo	0	Positivo	2	Positivo	7	0.233333
1045	F	38	0	0	Negativo	0	Positivo	1	Negativo	0	0
1047	F	14	0	0	Negativo	0	Traço	0.5	Negativo	0	0
1048	M	17	4	3	Positivo	84	Positivo	1	Positivo	54	1.8
1049	F	7	0	0	Negativo	0	Positivo	1	Positivo	29	0.966667
1050	F	20	10	4	Positivo	168	Positivo	3	Positivo	208	6.93333
1051	F	22	0	0	Negativo	0	Traço	0.5	Negativo	0	0
1052	M	2	0	0	Negativo	0	Positivo	2	Negativo	0	0
1053	F	35	0	0	Negativo	0	Negativo	0	Negativo	0	0
1054	F	16	0	2	Positivo	24	Positivo	2	Positivo	22	0.733333
1055	F	14	0	0	Negativo	0	Positivo	1	Negativo	0	0
1056	F	45	0	0	Negativo	0	Traço	0.5	Negativo	0	0
1057	M	45	0	0	Negativo	0	Traço	0.5	Negativo	0	0
1058	F	23	0	0	Negativo	0	Positivo	1	Negativo	0	0
1059	F	11	0	0	Negativo	0	Negativo	0	Negativo	0	0
1061	F	63	0	0	Negativo	0	Traço	0.5	Negativo	0	0
1062	M	40	0	0	Negativo	0	Negativo	0	Negativo	0	0
1063	M	27	0	0	Negativo	0	Traço	0.5	Positivo	4	0.133333
1069	M	33	0	0	Negativo	0	Positivo	1	Positivo	58	1.93333
1070	F	36	0	0	Negativo	0	Positivo	1	Negativo	0	0
1071	F	3	0	0	Negativo	0	Positivo	2	Negativo	0	0
1072	F	22	0	0	Negativo	0	Traço	0.5	Negativo	0	0
1074	M	66	0	0	Negativo	0	Negativo	0	Negativo	0	0
1076	M	55	0	0	Negativo	0	Positivo	1	Positivo	41	1.36667
1077	F	47	0	0	Negativo	0	Traço	0.5	Negativo	0	0
1078	M	12	0	0	Negativo	0	Positivo	2	Positivo	194	6.46667
1079	M	51	0	0	Negativo	0	Negativo	0	Negativo	0	0
1080	M	59	0	0	Negativo	0	Traço	0.5	Positivo	5	0.166667
1081	F	62	0	0	Negativo	0	Negativo	0	Negativo	0	0
1082	F	23	0	0	Negativo	0	Traço	0.5	Positivo	9	0.3
1083	F	40	0	0	Negativo	0	Negativo	0	Positivo	8	0.266667
1084	M	22	0	0	Negativo	0	Traço	0.5	Negativo	0	0
1085	F	3	0	0	Negativo	0	Positivo	1	Negativo	0	0
1086	F	10	0	0	Negativo	0	Positivo	1	Negativo	0	0
1087	M	11	0	0	Negativo	0	Positivo	2	Positivo	69	2.3
1088	F	41	0	0	Negativo	0	Traço	0.5	Negativo	0	0
1090	M	45	0	0	Negativo	0	Negativo	0	Positivo	1	0.0333333
1093	M	8	0	0	Negativo	0	Traço	0.5	Negativo	0	0
1095	F	16	2	10	Positivo	144	Positivo	3	Positivo	265	8.83333
1097	M	7	0	0	Negativo	0	Positivo	1	Negativo	0	0
1102	M	5	0	0	Negativo	0	Negativo	0	Negativo	0	0
1103	F	30	0	0	Negativo	0	Negativo	0	Negativo	0	0
1104	M	30	0	0	Negativo	0	Traço	0.5	Positivo	11	0.366667
1105	M	37	1	0	Positivo	12	negativo	0	Positivo	16	0.533333
1106	F	47	6	7	Positivo	156	Positivo	2	Positivo	18	0.6
1107	M	3	0	0	Negativo	0	Traço	0.5	Positivo	1	0.0333333
1108	F	21	0	0	Negativo	0	Positivo	1	Negativo	0	0
1110	F	9	0	0	Negativo	0	Positivo	1	Negativo	0	0
1111	M	18	0	0	Negativo	0	Negativo	0	Negativo	0	0
1112	M	24	21	38	Positivo	708	Positivo	3	Positivo	1399	46.6333
1113	F	20	0	0	Negativo	0	Positivo	1	Positivo	35	1.16667
1116	M	45	0	0	Negativo	0	Negativo	0	Positivo	1	0.0333333
1118	F	24	0	0	Negativo	0	Traço	0.5	Negativo	0	0
1122	M	8	0	0	Negativo	0	Negativo	0	Negativo	0	0
1123	F	69	0	0	Negativo	0	Traço	0.5	Negativo	0	0
1124	F	34	0	0	Negativo	0	Positivo	1	Negativo	0	0
1125	F	23	0	0	Negativo	0	Traço	0.5	Negativo	0	0
1126	M	42	0	0	Negativo	0	Negativo	0	Positivo	1	0.0333333
1127	F	20	0	0	Negativo	0	Negativo	0	Negativo	0	0
1129	M	34	0	0	Negativo	0	Negativo	0	Negativo	0	0
1130	F	66	0	0	Negativo	0	Negativo	0	Negativo	0	0
1131	M	39	0	0	Negativo	0	Negativo	0	Negativo	0	0
1132	F	29	0	0	Negativo	0	Positivo	2	Positivo	8	0.266667
1133	F	9	0	0	Negativo	0	Positivo	1	Positivo	1	0.0333333
1134	M	8	0	0	Negativo	0	Positivo	1	Positivo	1	0.0333333
1135	F	14	0	0	Negativo	0	Traço	0.5	Negativo	0	0
1136	M	9	0	0	Negativo	0	Traço	0.5	Negativo	0	0
1138	M	22	0	0	Negativo	0	Positivo	3	Positivo	104	3.46667
1140	M	18	2	1	Positivo	36	Positivo	1	Positivo	49	1.63333
1141	M	19	1	0	Positivo	12	Positivo	1	Positivo	23	0.766667
1145	F	64	0	0	Negativo	0	Negativo	0	Positivo	10	0.333333
1146	F	33	0	0	Negativo	0	Negativo	0	Negativo	0	0
1147	M	7	0	0	Negativo	0	Traço	0.5	Negativo	0	0
1148	F	76	0	0	Negativo	0	Traço	0.5	Negativo	0	0
1150	F	32	0	0	Negativo	0	Positivo	1	Negativo	0	0
1151	M	14	0	0	Negativo	0	Negativo	0	Negativo	0	0
1152	F	52	0	0	Negativo	0	Traço	0.5	Positivo	22	0.733333
1154	F	25	0	0	Negativo	0	Traço	0.5	Negativo	0	0
1155	F	45	0	0	Negativo	0	Negativo	0	Negativo	0	0
1156	M	27	0	0	Negativo	0	Traço	0.5	Positivo	2	0.0666667
1158	M	36	0	0	Negativo	0	negativo	0	Negativo	0	0
1160	F	14	0	1	Positivo	12	Positivo	1	Positivo	5	0.166667
1161	M	34	0	0	Negativo	0	Positivo	1	Positivo	2	0.0666667
1163	F	64	0	0	Negativo	0	Negativo	0	Negativo	0	0
1165	F	34	0	0	Negativo	0	Negativo	0	Positivo	3	0.1
1166	M	4	0	0	Negativo	0	traço	0.5	Positivo	1	0.0333333
1167	M	19	0	0	Negativo	0	traço	0.5	Negativo	0	0
1168	F	47	0	0	Negativo	0	positivo	2	Negativo	0	0
1171	F	42	0	0	Negativo	0	Negativo	0	Negativo	0	0
1172	F	72	0	0	Negativo	0	Negativo	0	Negativo	0	0
1173	M	21	0	0	Negativo	0	traço	0.5	Negativo	0	0
1175	F	37	0	0	Negativo	0	positivo	1	Positivo	10	0.333333
1176	M	8	0	0	Negativo	0	positivo	1	Positivo	8	0.266667
1177	F	4	0	0	Negativo	0	positivo	1	Negativo	0	0
1178	M	12	3	1	Positivo	48	Positivo	1	Positivo	26	0.866667
1181	M	20	0	0	Negativo	0	Traço	0.5	Positivo	5	0.166667
1182	F	12	0	0	Negativo	0	Traço	0.5	Positivo	76	2.53333
1183	F	11	0	0	Negativo	0	Positivo	1	Positivo	11	0.366667
1184	M	16	1	1	Positivo	24	Positivo	2	Positivo	22	0.733333
1185	M	7	0	0	Negativo	0	Traço	0.5	Negativo	0	0
1187	M	44	0	0	Negativo	0	Negativo	0	Positivo	12	0.4
1191	M	15	0	0	Negativo	0	Positivo	1	Negativo	0	0
1192	M	66	0	0	Negativo	0	Traço	0.5	Negativo	0	0
1193	F	73	0	0	Negativo	0	Positivo	1	Negativo	0	0
1194	F	18	0	0	Negativo	0	Negativo	0	Positivo	4	0.133333
1195		1 e 8 MÊS	0	0	Negativo	0	Negativo	0	Negativo	0	0
1198	F	74	0	0	Negativo	0	Traço	0.5	Negativo	0	0
1199	M	6	0	0	Negativo	0	Negativo	0	Negativo	0	0
1200	F	7	0	0	Negativo	0	Traço	0.5	Negativo	0	0
1202	F	42	0	0	Negativo	0	Positivo	1	Negativo	0	0
1203	M	53	0	0	Negativo	0	Negativo	0	Negativo	0	0
1204	F	24	0	0	Negativo	0	Negativo	0	Negativo	0	0
1205	M	25	0	0	Negativo	0	Negativo	0	Positivo	1	0.0333333
1207	F	62	0	0	Negativo	0	Positivo	1	Negativo	0	0
1210	F	38	0	0	Negativo	0	Traço	0.5	Positivo	7	0.233333
1211	M	11	0	0	Negativo	0	Negativo	0	Negativo	0	0
1212	F	6	0	0	Negativo	0	Positivo	3	Positivo	158	5.26667
1213	M	15	0	0	Negativo	0	Positivo	1	Positivo	9	0.3
1214	F	12	0	0	Negativo	0	Positivo	2	Positivo	61	2.03333
1215	M	9	0	0	Negativo	0	Positivo	2	Positivo	58	1.93333
1216	M	14	0	0	Negativo	0	Traço	0.5	Negativo	0	0
1217	M	41	0	0	Negativo	0	Traço	0.5	Negativo	0	0
1218	F	41	0	0	Negativo	0	Traço	0.5	Positivo	3	0.1
1219	M	24	0	0	Negativo	0	Negativo	0	Positivo	48	1.6
1220	F	26	0	1	Positivo	12	Negativo	0	Positivo	13	0.433333
1221	M	7	0	0	Negativo	0	Negativo	0	Positivo	10	0.333333
1223	M	65	0	0	Negativo	0	Positivo	1	Negativo	0	0
1225	M	39	0	0	Negativo	0	Traço	0.5	Negativo	0	0
1226	F	14	0	0	Negativo	0	Positivo	1	Negativo	0	0
1227	F	11	0	0	Negativo	0	Positivo	1	Negativo	0	0
1228	F	2	0	0	Negativo	0	Positivo	2	Positivo	9	0.3
1229	M	35	0	0	Negativo	0	Traço	0.5	Negativo	0	0
1230	F	17	0	0	Negativo	0	Positivo	1	Negativo	0	0
1231	M	35	0	0	Negativo	0	Positivo	1	Negativo	0	0
1233	F	50	0	0	Negativo	0	Negativo	0	Negativo	0	0
1234	M	4	0	0	Negativo	0	Positivo	1	Negativo	0	0
1235	M	29	0	0	Negativo	0	Positivo	1	Positivo	2	0.0666667
1236	M	1	0	0	Negativo	0	Positivo	1	Negativo	0	0
1239	F	2	0	1	Positivo	12	positivo	1	Positivo	121	4.03333
1244	M	29	0	0	Negativo	0	negativo	0	Negativo	0	0
1246	F	7	0	0	Negativo	0	Positivo	1	Negativo	0	0
1247	M	4	0	0	Negativo	0	Traço	0.5	Negativo	0	0
1248	F	2	0	0	Negativo	0	negativo	0	Negativo	0	0
1249	M	25	0	0	Negativo	0	Positivo	1	Negativo	0	0
1250	F	26	0	0	Negativo	0	Traço	0.5	Negativo	0	0
1252	F	44	0	0	Negativo	0	Positivo	1	Negativo	0	0
1253	M	60	0	0	Negativo	0	Negativo	0	Negativo	0	0
1254	M	68	0	0	Negativo	0	Negativo	0	Positivo	3	0.1
1255	M	11	0	0	Negativo	0	Positivo	1	Negativo	0	0
1257	F	24	0	0	Negativo	0	traço	0.5	Positivo	1	0.0333333
1258	M	17	0	0	Negativo	0	Positivo	1	Negativo	0	0
1261	F	37	0	0	Negativo	0	Traço	0.5	Negativo	0	0
317B	F	14	0	0	Negativo	0	Negativo	0	Negativo	0	0
318B	M	14	0	2	Positivo	24	positivo	3	Positivo	1061	35.3667
2010	F	67	0	0	Negativo	0	negativo	0	Positivo	4	0.133333
2011	F	54	0	0	Negativo	0	positivo	1	Negativo	0	0
3010	F	42	0	0	Negativo	0	Positivo	1	Negativo	0	0
5000	M	7	0	0	Negativo	0	Negativo	0	Negativo	0	0
5001	F	30	0	0	Negativo	0	Traço	0.5	Positivo	8	0.266667
5002	M	16	0	0	Negativo	0	Positivo	1	Negativo	0	0
5003	M	16	0	0	Negativo	0	Negativo	0	Negativo	0	0
5004	F	34	0	0	Negativo	0	Negativo	0	Negativo	0	0
5008	M	43	0	0	Negativo	0	Negativo	0	Positivo	6	0.2
