# Supplementary material for: Study of diagnostic accuracy of Helmintex, Kato-Katz, and POC-CCA methods for diagnosing intestinal schistosomiasis in Candeal, a low intensity transmission area in northeastern Brazil
Source: PLoS Negl Trop Dis. 2018 Mar 8;12(3):e0006274. doi: 10.1371/journal.pntd.0006274 (PMC5843168; doi:10.1371/journal.pntd.0006274)
Supplement: S2 Table — The samples where egg was detected by Helmintex and Kato Katz, and the results from POC-CCA examination. (XLSX) [file pntd.0006274.s003.xlsx]

## Sheet: Plan1
Sample	KKslide1	KKslide2	KK result	KK EPG	POC-CCA	CCA intens	HTX	HTX eggs	HTX EPG
1	0	0	Negativo	0	Traço	2	Positivo	3	0.1
3	0	0	Negativo	0	Positivo	1	Positivo	2	0.0666667
4	0	0	Negativo	0	Positivo	1	Positivo	4	0.133333
6	0	0	Negativo	0	Traço	1	Positivo	8	0.266667
7	0	0	Negativo	0	Traço	1	Positivo	3	0.1
8	0	0	Negativo	0	Positivo	1	Positivo	1	0.0333333
11	0	0	Negativo	0	Positivo	1	Positivo	2	0.0666667
14	0	0	Negativo	0	Positivo	1	Positivo	3	0.1
16	3	6	Positivo	108	Positivo	2	Positivo	98	3.26667
19	0	0	Negativo	0	Traço	1	Positivo	1	0.0333333
21	0	0	Negativo	0	Traço	1	Positivo	19	0.633333
22	1	4	Positivo	60	Positivo	1	Positivo	62	2.06667
35	1	0	Positivo	12	Positivo	2	Positivo	37	1.23333
36	0	0	Negativo	0	Positivo	2	Positivo	2	0.0666667
46	0	0	Negativo	0	Traço	1	Positivo	1	0.0333333
49	0	0	Negativo	0	Positivo	1	Positivo	51	1.7
50	2	0	Positivo	24	Negativo	0	Positivo	6	0.2
53	0	0	Negativo	0	Traço	0	Positivo	4	0.133333
67	0	0	Negativo	0	Positivo	1	Positivo	1	0.0333333
72	2	0	Positivo	24	Traço	0	Positivo	10	0.333333
75	0	0	Negativo	0	Traço	1	Positivo	4	0.133333
77	1	6	Positivo	84	Positivo	1	Positivo	565	18.8333
80	0	0	Negativo	0	Positivo	1	Positivo	36	1.2
90	0	0	Negativo	0	Positivo	1	Positivo	18	0.6
91	0	0	Negativo	0	Positivo	1	Positivo	2	0.0666667
94	0	0	Negativo	0	Negativo	0	Positivo	4	0.133333
99	0	0	Negativo	0	Traço	1	Positivo	23	0.766667
104	0	0	Negativo	0	Negativo	0	Positivo	16	0.533333
106	0	0	Negativo	0	Negativo	0	Positivo	1	0.0333333
116	0	0	Negativo	0	Positivo	1	Positivo	3	0.1
117	0	0	Negativo	0	Negativo	0	Positivo	2	0.0666667
120	2	0	Positivo	24	Negativo	0	Positivo	1	0.0333333
124	0	0	Negativo	0	Negativo	0	Positivo	1	0.0333333
129	0	0	Negativo	0	Negativo	0	Positivo	5	0.166667
136	0	0	Negativo	0	Positivo	1	Positivo	5	0.166667
140	0	0	Negativo	0	Traço	1	Positivo	5	0.166667
153	0	0	Negativo	0	Positivo	1	Positivo	2	0.0666667
155	9	5	Positivo	168	Positivo	2	Positivo	1065	35.5
156	0	0	Negativo	0	Positivo	2	Positivo	226	7.53333
157	0	0	Negativo	0	Traço	1	Positivo	90	3
163	7	5	Positivo	144	Positivo	1	Positivo	81	2.7
164	3	0	Positivo	36	Traço	1	Positivo	62	2.06667
166	0	1	Positivo	12	Positivo	1	Positivo	59	1.96667
167	0	0	Negativo	0	Positivo	1	Positivo	19	0.633333
172	0	0	Negativo	0	Positivo	1	Positivo	43	1.43333
173	1	1	Positivo	24	Positivo	3	Positivo	113	3.76667
174	0	0	Negativo	0	Traço	1	Positivo	7	0.233333
176	0	0	Negativo	0	Negativo	0	Positivo	1	0.0333333
177	0	0	Negativo	0	Positivo	1	Positivo	55	1.83333
179	0	1	Positivo	12	Positivo	1	Positivo	2	0.0666667
185	0	0	Negativo	0	Positivo	2	Positivo	9	0.3
186	0	0	Negativo	0	Positivo	1	Positivo	4	0.133333
190	0	0	Negativo	0	Traço	1	Positivo	6	0.2
192	1	0	Positivo	12	Negativo	0	Positivo	5	0.166667
193	0	0	Negativo	0	Negativo	0	Positivo	3	0.1
196	0	0	Negativo	0	Positivo	1	Positivo	221	7.36667
197	0	0	Negativo	0	Positivo	2	Positivo	268	8.93333
218	1	0	Positivo	12	Negativo	0	Positivo	1	0.0333333
230	0	0	Negativo	0	Traço	1	Positivo	19	0.633333
231	0	0	Negativo	0	Traço	1	Positivo	4	0.133333
234	0	0	Negativo	0	Positivo	1	Positivo	1	0.0333333
235	11	16	Positivo	324	Positivo	1	Positivo	135	4.5
238	4	0	Positivo	48	Negativo	0	Positivo	37	1.23333
240	0	0	Negativo	0	Positivo	2	Positivo	88	2.93333
241	1	1	Positivo	24	Positivo	3	Positivo	69	2.3
246	0	0	Negativo	0	Negativo	0	Positivo	3	0.1
249	0	0	Negativo	0	Traço	1	Positivo	2	0.0666667
252	0	0	Negativo	0	Positivo	1	Positivo	44	1.46667
254	0	0	Negativo	0	Positivo	1	Positivo	2	0.0666667
257	0	0	Negativo	0	Traço	1	Positivo	1	0.0333333
259	0	0	Negativo	0	Positivo	1	Positivo	11	0.366667
267	0	2	Positivo	24	Positivo	3	Positivo	13	0.433333
268	0	0	Negativo	0	Positivo	2	Positivo	3	0.1
269	0	0	Negativo	0	Positivo	1	Positivo	5	0.166667
273	0	4	Positivo	48	Positivo	1	Positivo	109	3.63333
279	0	1	Positivo	12	Positivo	1	Positivo	10	0.333333
281	0	1	Positivo	12	Positivo	2	Positivo	97	3.23333
288	0	0	Negativo	0	Negativo	0	Positivo	6	0.2
289	0	0	Negativo	0	Positivo	2	Positivo	1029	34.3
290	14	5	Positivo	228	Positivo	2	Positivo	196	6.53333
291	1	0	Positivo	12	Positivo	1	Positivo	172	5.73333
292	0	0	Negativo	0	Positivo	1	Positivo	2	0.0666667
296	0	0	Negativo	0	Positivo	2	Positivo	4	0.133333
299	0	0	Negativo	0	Traço	1	Positivo	7	0.233333
300	0	0	Negativo	0	Positivo	2	Positivo	4	0.133333
301	1	0	Positivo	12	Positivo	1	Positivo	11	0.366667
302	0	1	Positivo	12	Traço	1	Positivo	24	0.8
310	0	0	Negativo	0	Traço	1	Positivo	1	0.0333333
311	0	0	Negativo	0	Positivo	1	Positivo	11	0.366667
312	0	1	Positivo	12	Positivo	2	Positivo	36	1.2
318	0	0	Negativo	0	Traço	1	Positivo	6	0.2
325	0	0	Negativo	0	Positivo	1	Positivo	2	0.0666667
330	0	1	Positivo	12	Traço	1	Positivo	12	0.4
332	1	1	Positivo	24	Positivo	1	Positivo	25	0.833333
336	5	24	Positivo	348	Traço	1	Positivo	145	4.83333
338	0	0	Negativo	0	Positivo	2	Positivo	12	0.4
340	0	0	Negativo	0	Positivo	1	Positivo	4	0.133333
345	2	3	Positivo	60	traço	1	Positivo	67	2.23333
350	10	32	Positivo	504	Positivo	2	Positivo	499	16.6333
351	0	1	Positivo	12	Positivo	3	Positivo	476	15.8667
352	0	0	Negativo	0	Positivo	2	Positivo	182	6.06667
356	0	0	Negativo	0	Positivo	1	Positivo	31	1.03333
357	0	0	Negativo	0	Traço	1	Positivo	2	0.0666667
359	0	0	Negativo	0	Traço	1	Positivo	2	0.0666667
360	0	0	Negativo	0	Positivo	3	Positivo	7	0.233333
361	0	0	Negativo	0	Positivo	1	Positivo	14	0.466667
363	0	0	Negativo	0	Positivo	2	Positivo	360	12
364	0	0	Negativo	0	Positivo	2	Positivo	4	0.133333
1001	0	0	Negativo	0	Traço	1	Positivo	9	0.3
1004	26	12	Positivo	456	Positivo	2	Positivo	866	28.8667
1005	28	10	Positivo	456	Positivo	3	Positivo	158	5.26667
1008	0	0	Negativo	0	Positivo	1	Positivo	3	0.1
1011	0	0	Negativo	0	traço	1	Positivo	2	0.0666667
1014	1	1	Positivo	24	Traço	1	Positivo	5	0.166667
1017	0	0	Negativo	0	Positivo	1	Positivo	10	0.333333
1018	15	2	Positivo	204	Positivo	3	Positivo	34	1.13333
1021	14	4	Positivo	216	Positivo	2	Positivo	1192	39.7333
1023	0	0	Negativo	0	Traço	1	Positivo	1	0.0333333
1025	0	0	Negativo	0	Negativo	0	Positivo	2	0.0666667
1026	0	0	Negativo	0	Negativo	0	Positivo	2	0.0666667
1029	9	7	Positivo	192	Positivo	3	Positivo	1249	41.6333
1034	0	0	Negativo	0	Positivo	1	Positivo	14	0.466667
1042	0	0	Negativo	0	Positivo	2	Positivo	5	0.166667
1043	0	0	Negativo	0	Positivo	2	Positivo	7	0.233333
1048	4	3	Positivo	84	Positivo	1	Positivo	54	1.8
1049	0	0	Negativo	0	Positivo	1	Positivo	29	0.966667
1050	10	4	Positivo	168	Positivo	3	Positivo	208	6.93333
1054	0	2	Positivo	24	Positivo	2	Positivo	22	0.733333
1063	0	0	Negativo	0	Traço	1	Positivo	4	0.133333
1069	0	0	Negativo	0	Positivo	1	Positivo	58	1.93333
1076	0	0	Negativo	0	Positivo	1	Positivo	41	1.36667
1078	0	0	Negativo	0	Positivo	2	Positivo	194	6.46667
1080	0	0	Negativo	0	Traço	1	Positivo	5	0.166667
1082	0	0	Negativo	0	Traço	1	Positivo	9	0.3
1083	0	0	Negativo	0	Negativo	0	Positivo	8	0.266667
1087	0	0	Negativo	0	Positivo	2	Positivo	69	2.3
1090	0	0	Negativo	0	Negativo	0	Positivo	1	0.0333333
1095	2	10	Positivo	144	Positivo	3	Positivo	265	8.83333
1104	0	0	Negativo	0	Traço	1	Positivo	11	0.366667
1105	1	0	Positivo	12	negativo	0	Positivo	16	0.533333
1106	6	7	Positivo	156	Positivo	2	Positivo	18	0.6
1107	0	0	Negativo	0	Traço	1	Positivo	1	0.0333333
1112	21	38	Positivo	708	Positivo	3	Positivo	1399	46.6333
1113	0	0	Negativo	0	Positivo	1	Positivo	35	1.16667
1116	0	0	Negativo	0	Negativo	0	Positivo	1	0.0333333
1126	0	0	Negativo	0	Negativo	0	Positivo	1	0.0333333
1132	0	0	Negativo	0	Positivo	2	Positivo	8	0.266667
1133	0	0	Negativo	0	Positivo	1	Positivo	1	0.0333333
1134	0	0	Negativo	0	Positivo	1	Positivo	1	0.0333333
1138	0	0	Negativo	0	Positivo	3	Positivo	104	3.46667
1140	2	1	Positivo	36	Positivo	1	Positivo	49	1.63333
1141	1	0	Positivo	12	Positivo	1	Positivo	23	0.766667
1145	0	0	Negativo	0	Negativo	0	Positivo	10	0.333333
1152	0	0	Negativo	0	Traço	1	Positivo	22	0.733333
1156	0	0	Negativo	0	Traço	1	Positivo	2	0.0666667
1160	0	1	Positivo	12	Positivo	1	Positivo	5	0.166667
1161	0	0	Negativo	0	Positivo	1	Positivo	2	0.0666667
1165	0	0	Negativo	0	Negativo	0	Positivo	3	0.1
1166	0	0	Negativo	0	traço	1	Positivo	1	0.0333333
1175	0	0	Negativo	0	positivo	1	Positivo	10	0.333333
1176	0	0	Negativo	0	positivo	1	Positivo	8	0.266667
1178	3	1	Positivo	48	Positivo	1	Positivo	26	0.866667
1181	0	0	Negativo	0	Traço	1	Positivo	5	0.166667
1182	0	0	Negativo	0	Traço	1	Positivo	76	2.53333
1183	0	0	Negativo	0	Positivo	1	Positivo	11	0.366667
1184	1	1	Positivo	24	Positivo	2	Positivo	22	0.733333
1187	0	0	Negativo	0	Negativo	0	Positivo	12	0.4
1194	0	0	Negativo	0	Negativo	0	Positivo	4	0.133333
1205	0	0	Negativo	0	Negativo	0	Positivo	1	0.0333333
1210	0	0	Negativo	0	Traço	1	Positivo	7	0.233333
1212	0	0	Negativo	0	Positivo	3	Positivo	158	5.26667
1213	0	0	Negativo	0	Positivo	1	Positivo	9	0.3
1214	0	0	Negativo	0	Positivo	2	Positivo	61	2.03333
1215	0	0	Negativo	0	Positivo	2	Positivo	58	1.93333
1218	0	0	Negativo	0	Traço	1	Positivo	3	0.1
1219	0	0	Negativo	0	Negativo	0	Positivo	48	1.6
1220	0	1	Positivo	12	Negativo	0	Positivo	13	0.433333
1221	0	0	Negativo	0	Negativo	0	Positivo	10	0.333333
1228	0	0	Negativo	0	Positivo	2	Positivo	9	0.3
1235	0	0	Negativo	0	Positivo	1	Positivo	2	0.0666667
1239	0	1	Positivo	12	positivo	1	Positivo	121	4.03333
1254	0	0	Negativo	0	Negativo	0	Positivo	3	0.1
1257	0	0	Negativo	0	traço	1	Positivo	1	0.0333333
318B	0	2	Positivo	24	positivo	3	Positivo	1061	35.3667
2010	0	0	Negativo	0	negativo	0	Positivo	4	0.133333
5001	0	0	Negativo	0	Traço	1	Positivo	8	0.266667
5008	0	0	Negativo	0	Negativo	0	Positivo	6	0.2
