# Supplementary material for: Study of diagnostic accuracy of Helmintex, Kato-Katz, and POC-CCA methods for diagnosing intestinal schistosomiasis in Candeal, a low intensity transmission area in northeastern Brazil
Source: PLoS Negl Trop Dis. 2018 Mar 8;12(3):e0006274. doi: 10.1371/journal.pntd.0006274 (PMC5843168; doi:10.1371/journal.pntd.0006274)
Supplement: S3 Table — Evaluation of positivity in each Kato-Katz slide. (XLSX) [file pntd.0006274.s004.xlsx]

## Sheet: Plan1
KK	Slide1	OPG Slide 1	Slide 2	OPG Slide 2	OPG Total KK
Positivo	3	72	6	144	108
Positivo	1	24	4	96	60
Positivo	1	24	0	0	12
Positivo	2	48	0	0	24
Positivo	2	48	0	0	24
Positivo	1	24	6	144	84
Positivo	2	48	0	0	24
Positivo	9	216	5	120	168
Positivo	1	24	0	0	12
Positivo	7	168	5	120	144
Positivo	3	72	0	0	36
Positivo	0	0	1	24	12
Positivo	1	24	1	24	24
Positivo	0	0	1	24	12
Positivo	1	24	0	0	12
Positivo	1	24	0	0	12
Positivo	11	264	16	384	324
Positivo	4	96	0	0	48
Positivo	1	24	1	24	24
Positivo	0	0	2	48	24
Positivo	0	0	4	96	48
Positivo	0	0	1	24	12
Positivo	0	0	1	24	12
Positivo	14	336	5	120	228
Positivo	1	24	0	0	12
Positivo	1	24	0	0	12
Positivo	0	0	1	24	12
Positivo	0	0	1	24	12
Positivo	0	0	1	24	12
Positivo	1	24	1	24	24
Positivo	5	120	24	576	348
Positivo	2	48	3	72	60
Positivo	10	240	32	768	504
Positivo	0	0	1	24	12
Positivo	26	624	12	288	456
Positivo	28	672	10	240	456
Positivo	1	24	1	24	24
Positivo	15	360	2	48	204
Positivo	14	336	4	96	216
Positivo	9	216	7	168	192
Positivo	4	96	3	72	84
Positivo	10	240	4	96	168
Positivo	0	0	2	48	24
Positivo	2	48	10	240	144
Positivo	1	24	0	0	12
Positivo	6	144	7	168	156
Positivo	21	504	38	912	708
Positivo	2	48	1	24	36
Positivo	1	24	0	0	12
Positivo	0	0	1	24	12
Positivo	3	72	1	24	48
Positivo	1	24	1	24	24
Positivo	0	0	1	24	12
Positivo	0	0	1	24	12
Positivo	0	0	2	48	24
	40 positivos	40 positivos		55 positivos
	8.7 % prevalência	8.7% prevalência		11.9% prevalência
